# Supplementary material for: Structure of higher-order interactions in social-ecological networks through Q-analysis of their neighbourhood and clique complex
Source: PLoS One. 2024 Aug 26;19(8):e0306409. doi: 10.1371/journal.pone.0306409 (PMC11346666; doi:10.1371/journal.pone.0306409)
Supplement: S1 File — (CSV) [file pone.0306409.s001.csv]

## Southern madagascar adjacency matrix
	E1	E2	E3	E4	E5	E6	E7	E8	E9	E10	E11	E12	E13	E14	S1	S2	S3	S4	S5	S6	S7	S8
E1	0	1	0	0	0	0	0	0	0	0	0	0	0	0	1	1	0	0	1	0	0	0
E2	1	0	1	0	0	0	0	0	0	0	0	0	0	0	0	1	1	0	0	0	0	0
E3	0	1	0	1	0	1	1	0	0	0	0	0	0	0	1	1	1	0	0	0	0	0
E4	0	0	1	0	0	0	1	0	0	0	0	0	0	0	0	0	1	1	0	0	0	0
E5	0	0	0	0	0	1	0	1	0	0	0	0	0	0	1	0	1	0	0	0	0	0
E6	0	0	1	0	1	0	1	0	1	0	0	0	0	0	0	0	1	1	0	0	0	0
E7	0	0	1	1	0	1	0	0	0	0	0	0	0	0	0	0	1	1	0	0	0	0
E8	0	0	0	0	1	0	0	0	1	0	0	1	0	0	0	0	1	0	0	0	0	0
E9	0	0	0	0	0	1	0	1	0	0	0	0	0	0	0	0	1	0	1	1	0	0
E10	0	0	0	0	0	0	0	0	0	0	0	0	1	1	0	0	0	0	1	0	0	1
E11	0	0	0	0	0	0	0	0	0	0	0	1	0	0	0	0	0	0	0	0	1	1
E12	0	0	0	0	0	0	0	1	0	0	1	0	1	0	0	0	0	0	0	0	1	1
E13	0	0	0	0	0	0	0	0	0	1	0	1	0	1	0	0	1	0	1	0	0	0
E14	0	0	0	0	0	0	0	0	0	1	0	0	1	0	0	0	1	0	1	1	0	0
S1	1	0	1	0	1	0	0	0	0	0	0	0	0	0	0	1	0	0	1	0	0	0
S2	1	1	1	0	0	0	0	0	0	0	0	0	0	0	1	0	0	0	0	0	0	0
S3	0	1	1	1	1	1	1	1	1	0	0	0	1	1	0	0	0	1	1	0	0	0
S4	0	0	0	1	0	1	1	0	0	0	0	0	0	0	0	0	1	0	0	0	0	0
S5	1	0	0	0	0	0	0	0	1	1	0	0	1	1	1	0	1	0	0	1	0	1
S6	0	0	0	0	0	0	0	0	1	0	0	0	0	1	0	0	0	0	1	0	0	0
S7	0	0	0	0	0	0	0	0	0	0	1	1	0	0	0	0	0	0	0	0	0	1
S8	0	0	0	0	0	0	0	0	0	1	1	1	0	0	0	0	0	0	1	0	1	0
##Here Ei's are ecological units and Si's are scoial units.
## Wherever the value of matrix is 1, it means interaction is present, otherwise interaction is absent.
